# Supplementary material for: Predicting the chemical space of fungal polyketides by phylogeny-based bioinformatics analysis of polyketide synthase-nonribosomal peptide synthetase and its modification enzymes
Source: Sci Rep. 2020 Aug 11;10:13556. doi: 10.1038/s41598-020-70177-w (PMC7421883; doi:10.1038/s41598-020-70177-w)
Supplement: Supplementary file 2 — Supplementary Table S2. [file 41598_2020_70177_MOESM2_ESM.xlsx]

## Sheet: Sheet1
Clade Ia
Predicted structure	Accession number	Strain	hydrolase	trans-ER	FMO	P450	-	-	Key Modification Enzyme	Comments
Not classified	EEQ32088	Microsporum_canis_CBS_113480	×	×	×	×	-	-
Ia-a	OAJ17175	Tilletia_walkeri	-	-	-	-	-	-		insufficient sequence data
	ROT39562	Sodiomyces_alkalinus_F11	×	×	×	×	-	-	P450
	PLB45025	Aspergillus_steynii_IBT_23096	×	×	×	×	-	-	P450
	ORY58750	Pseudomassariella_vexata	×	×	×	×	-	-	P450
	RNJ56847	Verticillium_nonalfalfae	×	×	×	×	-	-	P450
	KFH45364	Acremonium_chrysogenum_ATCC_11550	-	-	-	-	-	-		insufficient sequence data
	EWC44095	Drechslerella_stenobrocha_248	×	×	×	×	-	-	P450
	EPS39320	Dactylellina_haptotyla_CBS_200_50	×	×	×	×	-	-	P450
	KAB2573439	Lasiodiplodia_theobromae	×	×	×	×	-	-	P450
	OKL62752	Talaromyces_atroroseus	×	×	×	×	-	-	P450
	EED21572	Talaromyces_stipitatus_ATCC_10500	×	×	×	×	-	-	P450
	OXV07567	Elaphomyces_granulatus	-	-	-	-	-	-		insufficient sequence data
	PYI12323	Aspergillus_sclerotiicarbonarius_CBS_121057	×	×	×	×	-	-	P450
	PWY95188	Aspergillus_sclerotioniger_CBS_115572	×	×	×	×	-	-	P450
	OOF95122	Aspergillus_carbonarius_ITEM_5010	×	×	×	×	-	-	P450
	OOF95055	Aspergillus_carbonarius_ITEM_5010	×	×	×	×	-	-	P450
Ia-b	TQB69835	Monascus_purpureus	×	×	×	×	-	-	thioesterase
	OJJ29874	Aspergillus_wentii_DTO_134E9	×	×	×	×	-	-	thioesterase
	OAR04528	Cordyceps_confragosa	×	×	×	×	-	-	thioesterase
	THC96387	Aspergillus_tanneri	-	-	-	-	-	-		insufficient sequence data
	PWN50534	Violaceomyces_palustris	-	-	-	-	-	-		insufficient sequence data
	PWN48154	Violaceomyces_palustris	-	-	-	-	-	-		insufficient sequence data
	OAJ15572	Tilletia_walkeri	×	×	◯	◯	-	-	thioesterase
	OAJ01984	Tilletia_indica	×	×	◯	◯	-	-	thioesterase
	PYH97071	Aspergillus_ellipticus_CBS_707_79	◯	◯	×	×	-	-	thioesterase
	CEJ91944	Torrubiella_hemipterigena	×	×	×	×	-	-	thioesterase
	CEJ91945	Torrubiella_hemipterigena	×	×	×	×	-	-	thioesterase
	PVH95143	Periconia_macrospinosa	-	-	-	-	-	-		insufficient sequence data
	OAA57329	Cordyceps_fumosorosea_ARSEF_2679	×	×	×	×			thioesterase
	ATY62877	Cordyceps_militaris	-	-	-	-	-	-		insufficient sequence data
	TQV91937	Cordyceps_javanica	×	×	×	×	-	-	thioesterase
	OAR00925	Cordyceps_confragosa	×	×	×	×	-	-	thioesterase
	OAA78753	Cordyceps_confragosa_RCEF_1005	×	×	×	×	-	-	thioesterase
Ia-A	OXV07164	Elaphomyces_granulatus	-	-	-	-	-	-		insufficient sequence data
	OGM44044	Aspergillus_bombycis	×	×	◯	◯	-	-
	RAK98501	Aspergillus_ibericus_CBS_121593	×	×	◯	◯	-	-
	OOO05116	Aspergillus_oryzae	×	×	◯	◯	-	-
	RAQ42900	Aspergillus_flavus	-	-	-	-	-	-		insufficient sequence data
	RAK74480	Aspergillus_fijiensis_CBS_313_89	×	×	◯	◯	-	-
	PYI13694	Aspergillus_violaceofuscus_CBS_115571	×	×	◯	◯	-	-
	RAH84207	Aspergillus_japonicus_CBS_114_51	×	×	◯	◯	-	-
	OOF97632	Aspergillus_carbonarius_ITEM_5010	×	×	◯	◯	-	-
	PWY96074	Aspergillus_sclerotioniger_CBS_115572	×	×	◯	◯	-	-
	PYI10942	Aspergillus_sclerotiicarbonarius_CBS_121057	×	×	◯	◯	-	-
	RAK95330	Aspergillus_ibericus_CBS_121593	×	×	◯	◯	-	-
	GCB21870	Aspergillus_awamori	×	×	◯	◯	-	-
	RDH14458	Aspergillus_niger_ATCC_13496	×	×	◯	◯	-	-
	RDH34682	Aspergillus_welwitschiae	×	×	◯	◯	-	-
	RDK42692	Aspergillus_phoenicis_ATCC_13157	×	×	◯	◯	-	-
	PYH71861	Aspergillus_vadensis_CBS_113365	×	×	◯	◯	-	-
	PYH37664	Aspergillus_neoniger_CBS_115656	×	×	◯	◯	-	-
	RAK93712	Aspergillus_costaricaensis_CBS_115574	×	×	◯	◯	-	-
	OJI90000	Aspergillus_tubingensis_CBS_134_48	×	×	◯	◯	-	-
	PWY74224	Aspergillus_eucalypticola_CBS_122712	×	×	◯	◯	-	-
	RAH53479	Aspergillus_piperis_CBS_112811	×	×	◯	◯	-	-
	GAT21188	Aspergillus_luchuensis	×	×	◯	◯	-	-
	GAA92094	Aspergillus_kawachii_IFO_4308	×	×	◯	◯	-	-
	EOD43397	Neofusicoccum_parvum_UCRNP2	×	×	×	×	-	-
	EKG19785	Macrophomina_phaseolina_MS6	×	×	×	×	-	-
	OQE08795	Penicillium_vulpinum	×	×	×	×	-	-
	PHH63847	Ophiocordyceps_australis	×	×	◯	×	-	-
	PHH81976	Ophiocordyceps_australis	-	-	-	-	-	-		insufficient sequence data
	ROT41466	Sodiomyces_alkalinus_F11	×	×	◯	◯	-	-
	OHE92879	Colletotrichum_orchidophilum	×	×	◯	◯	-	-
	KXH33485	Colletotrichum_salicis	-	-	-	-	-	-		insufficient sequence data
	EXF80071	Colletotrichum_fioriniae_PJ7	-	-	-	-	-	-		insufficient sequence data
	KXH41720	Colletotrichum_simmondsii	×	×	◯	◯	-	-
	KXH30697	Colletotrichum_nymphaeae_SA-01	×	×	◯	◯	-	-
	KOS23077	Escovopsis_weberi	×	×	◯	◯	-	-
	KPM42068	Neonectria_ditissima	×	×	◯	◯	-	-
	KJZ78292	Hirsutella_minnesotensis_3608	×	×	◯	×	-	-
	PHH88246	Cordyceps_sp__RAO-2017	-	-	-	-	-	-		insufficient sequence data
	PNY28233	Tolypocladium_capitatum	×	×	◯	×	-	-
	OAQ80969	Purpureocillium_lilacinum	×	×	◯	◯	-	-
	POR32707	Tolypocladium_paradoxum	×	×	◯	×	-	-
	KHN94311	Metarhizium_album_ARSEF_1941	×	×	◯	◯	-	-
	OAQ70670	Pochonia_chlamydosporia_170	×	×	◯	◯	-	-
	EFY92873	Metarhizium_acridum_CQMa_102	×	×	◯	◯	-	-
	KID99909	Metarhizium_majus_ARSEF_297	×	×	◯	◯	-	-
	EFY98483	Metarhizium_robertsii_ARSEF_23	×	×	◯	◯	-	-
	KFG86740	Metarhizium_anisopliae	×	×	◯	◯	-	-
	KID91268	Metarhizium_guizhouense_ARSEF_977	×	×	◯	◯	-	-
	KID80235	Metarhizium_brunneum_ARSEF_3297	×	×	◯	◯	-	-
	OBT53708	Pseudogymnoascus_sp__24MN13	-	-	-	-	-	-		insufficient sequence data
	EHL00839	Glarea_lozoyensis_74030	×	×	◯	×	-	-
	KFY10366	Pseudogymnoascus_sp__VKM_F-4246	×	×	×	×	-	-
	ERF71503	Endocarpon_pusillum_Z07020	×	×	◯	◯	-	-
	EON66092	Coniosporium_apollinis_CBS_100218	×	×	◯	◯	-	-
	KIM95626	Oidiodendron_maius_Zn	×	×	×	×	-	-
	GAD98579	Byssochlamys_spectabilis_No__5	×	×	◯	◯	-	-
	OJJ77455	Aspergillus_brasiliensis_CBS_101740	×	×	◯	◯	-	-
	PWY67863	Aspergillus_eucalypticola_CBS_122712	×	×	◯	◯	-	-
	RDH36746	Aspergillus_welwitschiae	×	×	◯	◯	-	-
	PynA	Aspergillus_niger_ATCC_13496	×	×	◯	◯	-	-
	RDK37582	Aspergillus_phoenicis_ATCC_13157	×	×	◯	◯	-	-
	GCB20154	Aspergillus_awamori	×	×	◯	◯	-	-
	THC92760	Aspergillus_tanneri	×	×	◯	◯	-	-
	PLB49865	Aspergillus_steynii_IBT_23096	×	×	◯	◯	-	-
	PytA	Aspergillus_terreus	×	×	◯	◯	-	-
	OJJ06306	Aspergillus_versicolor_CBS_583_65	×	×	◯	◯	-	-
	OJJ56406	Aspergillus_sydowii_CBS_593_65	×	×	◯	◯	-	-
	EEQ30372	Microsporum_canis_CBS_113480	×	×	◯	◯	-	-
	EFQ97313	Nannizzia_gypsea_CBS_118893	×	×	◯	◯	-	-
	EGD93407	Trichophyton_tonsurans_CBS_112818	×	×	◯	◯	-	-
	EGE07077	Trichophyton_equinum_CBS_127_97	×	×	◯	◯	-	-
	KDB21967	Trichophyton_interdigitale_MR816	×	×	◯	◯	-	-
	GBF65834	Trichophyton_mentagrophytes	×	×	◯	◯	-	-
	EFE33589	Trichophyton_benhamiae_CBS_112371	×	×	◯	◯	-	-
	EFE44717	Trichophyton_verrucosum_HKI_0517	×	×	◯	◯	-	-
	OAL75420	Trichophyton_violaceum	×	×	◯	◯	-	-
	OAL62875	Trichophyton_rubrum	×	×	◯	◯	-	-
	EZF68845	Trichophyton_soudanense_CBS_452_61	×	×	◯	◯	-	-
	Accession number	Strain	hydrolase	trans-ER	PT	-	-	-	Key Modification Enzyme	Comments
Not classified	EME39480	Dothistroma_septosporum_NZE10	×	×	◯	-	-	-
	RYP36977	Monosporascus_sp__MC13-8B	×	×	◯	-	-	-
	RYO91142	Monosporascus_cannonballus	×	×	◯	-	-	-
	PSN60130	Corynespora_cassiicola_Philippines	×	×	×	-	-	-
	RYP45085	Monosporascus_sp__mg162	×	×	×	-	-	-
	KUJ09018	Phialocephala_scopiformis	×	×	×	-	-	-
	PKX89195	Aspergillus_novofumigatus_IBT_16806	×	×	×	-	-	-
	RZR62792	Pochonia_chlamydosporia_123	×	×	×	-	-	-
	KJZ73816	Hirsutella_minnesotensis_3608	×	×	×	-	-	-
	RNJ56851	Verticillium_nonalfalfae	×	×	×	-	-	-
	EEY18889	Verticillium_alfalfae_VaMs_102	×	×	×	-	-	-
Ia-B	CEN60715	Aspergillus_calidoustus	×	×	×	-	-	-	dehydrogenase
	PLB44497	Aspergillus_steynii_IBT_23096	×	×	×	-	-	-	dehydrogenase
	PKS3	Xylaria sp._BCC_1067	-	-	-	-	-	-		insufficient sequence data
	ORY71044	Pseudomassariella_vexata	×	×	×	-	-	-	dehydrogenase
	KID93355	Metarhizium_majus_ARSEF_297	×	×	×	-	-	-	dehydrogenase
	KID82218	Metarhizium_guizhouense_ARSEF_977	×	×	×	-	-	-	dehydrogenase
	KID59724	Metarhizium_brunneum_ARSEF_3297	×	×	×	-	-	-	dehydrogenase
	EXU98291	Metarhizium_robertsii	×	×	×	-	-	-	dehydrogenase
	KJK96106	Metarhizium_anisopliae_BRIP_53284	×	×	×	-	-	-	dehydrogenase
Ia-g	TLD13910	Pyricularia_grisea	×	×	×	-	-	-	FMO
	TLS26264	Pyricularia_pennisetigena	×	◯	×	-	-	-	FMO
	TLD24362	Pyricularia_sp__CBS_133598	×	◯	×	-	-	-	FMO
	TLD03986	Pyricularia_grisea	×	◯	×	-	-	-	FMO
	TLS31065	Pyricularia_pennisetigena	×	◯	×	-	-	-	FMO
	EHA46758	Pyricularia_oryzae_70-15	×	×	×	-	-	-	FMO
	TLD11806	Pyricularia_sp__CBS_133598	×	◯	×	-	-	-	FMO
	KAB2571172	Lasiodiplodia_theobromae	×	◯	×	-	-	-	FMO
	EJT70750	Gaeumannomyces_tritici_R3-111a-1	×	◯	×	-	-	-	FMO
	TPX18368	Phialemoniopsis_curvata	×	◯	×	-	-	-	FMO
	TID06601	Colletotrichum_higginsianum	×	◯	×	-	-	-	FMO
	TKW51845	Colletotrichum_tanaceti	-	-	-	-	-	-		insufficient sequence data
	KDN68757	Colletotrichum_sublineola	×	◯	×	-	-	-	FMO
	ELA25862	Colletotrichum_fructicola_Nara_gc5	×	◯	×	-	-	-	FMO
Ia-C	PLB44840	Aspergillus_steynii_IBT_23096	×	×	◯	-	-	-
	PYH49497	Aspergillus_saccharolyticus_JOP_1030-1	×	×	◯	-	-	-
	KNG91681	Aspergillus_nomius_NRRL_13137	×	×	◯	-	-	-
	OGM49764	Aspergillus_bombycis	×	×	◯	-	-	-
	THC95210	Aspergillus_tanneri	×	×	◯	-	-	-
	GAQ10073	Aspergillus_lentulus	×	×	◯	-	-	-
	PIG79668	Aspergillus_arachidicola	×	×	◯	-	-	-
	RAQ57019	Aspergillus_flavus	×	×	◯	-	-	-
	CpaS	Aspergillus_oryzae	×	×	◯	-	-	-
	PKX89311	Aspergillus_novofumigatus_IBT_16806	×	×	◯	-	-	-
	THC91448	Aspergillus_tanneri	×	×	◯	-	-	-
	KXG49293	Penicillium_griseofulvum	×	×	◯	-	-	-
	CRL28241	Penicillium_camemberti	×	×	◯	-	-	-
	RAL07848	Aspergillus_homomorphus_CBS_101889	×	×	◯	-	-	-
	PYH76605	Aspergillus_uvarum_CBS_121591	×	×	◯	-	-	-
	PYI33402	Aspergillus_indologenus_CBS_114_80	×	×	◯	-	-	-
	PYI20205	Aspergillus_violaceofuscus_CBS_115571	×	×	◯	-	-	-
	RAH78884	Aspergillus_japonicus_CBS_114_51	×	×	◯	-	-	-
	OJJ98353	Aspergillus_aculeatus_ATCC_16872	×	×	◯	-	-	-
	RAH69438	Aspergillus_aculeatinus_CBS_121060	×	×	◯	-	-	-
	RAK81554	Aspergillus_fijiensis_CBS_313_89	×	×	◯	-	-	-
	RAH44575	Aspergillus_brunneoviolaceus_CBS_621_78	×	×	◯	-	-	-
	Accession number	Strain	hydrolase	trans-ER	expandase	hetero-DA	Reductase	DA	Key Modification Enzyme	Comments
Ia-d	RYP90585	Monosporascus_sp__CRB-9-2	-	-	-	-	-	-		insufficient sequence data
	KAA8894529	Sphaerosporella_brunnea	×	×	×	×	×	×
	GAP82369	Rosellinia_necatrix	-	-	-	-	-	-		insufficient sequence data
	EME79470	Pseudocercospora_fijiensis_CIRAD86	×	◯	×	×	×	×
	KXS94985	Pseudocercospora_eumusae	×	◯	×	×	×	×
	EMF08749	Sphaerulina_musiva_SO2202	-	-	-	-	-	-		insufficient sequence data
	CZT19023	Ramularia_collo-cygni	×	◯	×	×	×	×
	PKS02621	Cercospora_zeina	×	◯	×	×	×	×
	PIB02931	Cercospora_beticola	×	◯	×	×	×	×
	PPJ58186	Cercospora_berteroae	×	◯	×	×	×	×
Ia-D-1	EHK23018	Trichoderma_virens_Gv29-8	×	◯	◯	×	×	×
	EED14366	Talaromyces_stipitatus_ATCC_10500	×	◯	◯	×	×	×
	KXH45012	Colletotrichum_simmondsii	×	◯	◯	×	×	×
	RGP81853	Fusarium_longipes	×	◯	◯	×	×	×
	KIL86455	Fusarium_avenaceum	×	◯	◯	×	×	×
	PNP85410	Fusarium_nygamai	×	◯	◯	×	×	×
	EMT72002	Fusarium_oxysporum_f__sp__cubense_race_4	×	◯	◯	×	×	×
	CVL06775	Fusarium_mangiferae	×	◯	◯	×	×	×
	RKL32834	Fusarium_proliferatum	×	◯	◯	×	×	×
	SCV60086	Fusarium_fujikuroi	×	◯	◯	×	×	×
Ia-D-2	TVY41051	Lachnellula_occidentalis	-	-	-	-	-	-		insufficient sequence data
	EEQ35632	Microsporum_canis_CBS_113480	×	◯	◯	◯	◯	×
	PF1140_PKS-NRPS	Eupenicillium_sp._PF_1140_SL	×	◯	◯	◯	◯	×
	OGM48141	Aspergillus_bombycis	×	◯	◯	◯	◯	×
	RYP26526	Monosporascus_sp__MC13-8B	×	◯	◯	-	◯	×
	RYO93958	Monosporascus_cannonballus	×	◯	◯	-	◯	×
	KND87119	Tolypocladium_ophioglossoides_CBS_100239	×	◯	◯	◯	◯	×
	PNY28310	Tolypocladium_capitatum	×	◯	◯	-	◯	×
	KJK66756	Aspergillus_parasiticus_SU-1	×	◯	◯	◯	◯	×
	PIG85274	Aspergillus_arachidicola	×	◯	◯	◯	◯	×
	BAE56814	Aspergillus_oryzae_RIB40	×	◯	◯	◯	◯	×
	LepA	Aspergillus_flavus_NRRL_3357	×	◯	◯	◯	◯	×
	EMF12186	Sphaerulina_musiva_SO2202	×	◯	◯	×	×	×
	PYI09963	Aspergillus_sclerotiicarbonarius_CBS_121057	×	◯	◯	×	×	×
	EPS34234	Penicillium_oxalicum_114-2	×	◯	◯	×	×	×
	ApdA	Aspergillus_nidulans_FGSC_A4	×	◯	◯	×	×	×
	EAW16804	Aspergillus_fischeri_NRRL_181	×	◯	◯	×	×	×
	FisS	Aspergillus_fischeri_NRRL_181	×	◯	◯	×	×	×
	RFU78915	Trichoderma_arundinaceum	×	◯	◯	◯	×	×
	PKK52766	Trichoderma_harzianum	×	◯	◯	◯	×	×
	OPB41699	Trichoderma_guizhouense	×	◯	◯	◯	×	×
	OBT39531	Pseudogymnoascus_sp__WSF_3629	×	◯	◯	◯	×	×
	KFY51665	Pseudogymnoascus_sp__VKM_F-4516__FW-969	×	×	◯	×	×	×
	EOD43393	Neofusicoccum_parvum_UCRNP2	×	◯	◯	×	×	×
	EKG15173	Macrophomina_phaseolina_MS6	×	◯	◯	×	×	×
	KAB2571143	Lasiodiplodia_theobromae	×	◯	◯	×	×	×
Ia-D-1	THY17835	Aureobasidium_pullulans	×	◯	◯	×	×	×
	CZT21689	Ramularia_collo-cygni	×	◯	◯	×	×	×
	PKX96907	Aspergillus_novofumigatus_IBT_16806	×	◯	◯	×	×	×
	GAQ05296	Aspergillus_lentulus	×	◯	◯	×	×	×
	OAA58902	Cordyceps_confragosa_RCEF_1005	×	◯	◯	×	×	×
	EEA24841	Talaromyces_marneffei_ATCC_18224	×	×	×	×	×	×
	TVY57290	Lachnellula_cervina_	-	-	-	-	-	-		insufficient sequence data
	EPS26299	Penicillium_oxalicum_114-2	×	◯	×	×	×	×
	OQD63284	Penicillium_polonicum	×	◯	◯	×	×	×
	KUM57868	Penicillium_freii	×	◯	◯	×	×	×
	PYH76753	Aspergillus_uvarum_CBS_121591	×	◯	◯	×	×	×
	PYI33371	Aspergillus_indologenus_CBS_114_80	×	◯	◯	×	×	×
	PYI20237	Aspergillus_violaceofuscus_CBS_115571	×	×	×	×	×	×
	RAH76895	Aspergillus_japonicus_CBS_114_51	×	◯	◯	×	×	×
	RAH39746	Aspergillus_brunneoviolaceus_CBS_621_78	×	◯	◯	×	×	×
	OJJ98303	Aspergillus_aculeatus_ATCC_16872	×	◯	◯	×	×	×
	RAK81607	Aspergillus_fijiensis_CBS_313_89	×	×	×	×	×	×
	RAH69498	Aspergillus_aculeatinus_CBS_121060	×	×	×	×	×	×
	RAR07187	Stemphylium_lycopersici	-	-	-	-	-	-		insufficient sequence data
	EOA87505	Exserohilum_turcica_Et28A	-	-	-	-	-	-		insufficient sequence data
	TKW55838	Colletotrichum_tanaceti	-	-	-	-	-	-		insufficient sequence data
	TQN68727	Colletotrichum_sp__PG-2018a	×	×	◯	×	×	×
	EXF77318	_Colletotrichum_fioriniae_PJ7	×	◯	◯	×	×	×
	KXH39404	Colletotrichum_simmondsi	×	◯	×	×	×	×
	KXH45471	Colletotrichum_nymphaeae_SA-01	×	◯	×	×	×	×
	OAA53529	Cordyceps_fumosorosea_ARSEF_2679	×	◯	◯	×	×	×
	FumoS	Isaria_fumosoroses	×	◯	◯	×	×	×
	ATY66088	Cordyceps_militaris	×	◯	◯	×	×	×
	OAR02827	Cordyceps_confragosa	×	◯	◯	×	×	×
	KGQ11632	Beauveria_bassiana_D1-5	×	◯	◯	×	×	×
	TenS	Beauveria_bassiana_ARSEF_2860	×	◯	◯	×	×	×
	OAA40384	Beauveria_brongniartii_RCEF_3172	×	◯	◯	×	×	×
	DmbS	Beauveria_bassiana_strain_992.05	×	◯	◯	×	×	×
	KXJ88000	Microdochium_bolleyi	×	◯	◯	×	×	×
	ELA31554	Colletotrichum_fructicola_Nara_gc5	×	◯	◯	×	×	×
	PWY94774	Aspergillus_sclerotioniger_CBS_115572	×	◯	◯	×	×	×
	OOG00735	Aspergillus_carbonarius_ITEM_5010	×	◯	◯	×	×	×
	Apimol	Apiospora_montagnei_NRRL_25634	×	◯	◯	×	×	×
	RDL32698	Phialophora_cf__hyalina_BP_5553	×	◯	◯	×	×	×
	RYP79598	Monosporascus_sp__CRB-9-2	-	-	-	-	-	-		insufficient sequence data
	AsolS	Alternaria solani	×	◯	◯	×	×	×		insufficient sequence data
	EUN25091	Bipolaris_victoriae_FI3	-	-	-	-	-	-		insufficient sequence data
Ia-D-3	RYP13804	Monosporascus_sp__MG133	×	◯	×	×	×	×
	KPM44244	Neonectria_ditissima	×	◯	◯	×	×	◯
	CRG86497	Talaromyces_islandicus	×	◯	◯	×	×	◯
	IccA	Talaromyces_variabilis	×	◯	◯	×	×	◯
	KIL92266	Fusarium_avenaceum	×	◯	◯	×	×	◯
	RGP69488	Fusarium_sporotrichioides	×	◯	◯	×	×	◯
	CEI70300	Fusarium_venenatum	×	◯	◯	×	×	◯
	OBS22513	Fusarium_poae	×	◯	◯	×	×	◯
	EHK20476	Trichoderma_virens_Gv29-8	×	◯	◯	×	×	◯
	PTB81964	Trichoderma_longibrachiatum_ATCC_18648	×	◯	◯	×	×	◯
	PTB61706	Trichoderma_citrinoviride	×	◯	◯	×	×	◯
	ETS03593	Trichoderma_reesei_RUT_C-30	×	◯	◯	×	×	◯
	OSZ99859	Trichoderma_parareesei	×	◯	◯	×	×	◯
Ia-e	RYN15936	Alternaria_arborescens	×	◯	×	×	×	×	EthD
	PSN67734	Botrytis_cinerea_B05_10	×	◯	×	×	×	×	EthD
	ATZ48196	Botrytis_cinerea_B05_10	◯	×	×	×	×	×	EthD
	PYH51224	Aspergillus_lacticoffeatus_CBS_101883	×	◯	×	×	×	×	EthD
	RDK43913	Aspergillus_phoenicis_ATCC_13157	×	◯	×	×	×	×	EthD
	RDH33859	Aspergillus_welwitschiae	×	◯	×	×	×	×	EthD
	GCB18354	Aspergillus_awamori	×	◯	×	×	×	×	EthD
	PLB46693	Aspergillus_steynii_IBT_23096	×	◯	×	×	×	×	EthD
	OJJ77982	Aspergillus_brasiliensis_CBS_101740	×	◯	×	×	×	×	EthD
	RDH14837	Aspergillus_niger_ATCC_13496	×	◯	×	×	×	×	EthD
	RDK40934	Aspergillus_phoenicis_ATCC_13157	×	◯	×	×	×	×	EthD
	PYH75269	Aspergillus_vadensis_CBS_113365	×	◯	×	×	×	×	EthD
	PWY82590	Aspergillus_eucalypticola_CBS_122712	×	◯	×	×	×	×	EthD
	RAH55304	Aspergillus_piperis_CBS_112811	×	◯	×	×	×	×	EthD
	OJZ91057	Aspergillus_luchuensis_CBS_106_47	×	◯	×	×	×	×	EthD
	GAA85998	Aspergillus_kawachii_IFO_4308	×	◯	×	×	×	×	EthD
	GAQ42439	Aspergillus_niger	×	◯	×	×	×	×	EthD
	OJI83053	Aspergillus_tubingensis_CBS_134_48	×	◯	×	×	×	×	EthD
	PYH37515	Aspergillus_neoniger_CBS_115656	×	◯	×	×	×	×	EthD
	RAK90183	Aspergillus_costaricaensis_CBS_115574	×	◯	×	×	×	×	EthD
Not classified	RAO73300	Talaromyces_amestolkiae	◯	×	×	×	×	×
	OJJ66275	Aspergillus_brasiliensis_CBS_101740	◯	×	×	×	×	×
	GAQ46357	Aspergillus_niger	◯	×	×	×	×	×
	OJI89947	Aspergillus_tubingensis_CBS_134.48	◯	×	×	×	×	×
	RDK38263	Aspergillus_phoenicis_ATCC_13157	◯	×	×	×	×	×
	GCB17128	Aspergillus_awamori	◯	×	×	×	×	×
	UcsA	Acremonium_sp._KY4917	◯	◯	×	×	×	×	DAase
	AEO57481	Myceliophthora_thermophila_ATCC_42464	◯	×	×	×	×	×	DAase
	KIM94019	Oidiodendron_maius	◯	×	×	×	×	×	DAase
	TLD04871	Pyricularia_grisea_NI907	×	◯	×	×	×	×
	TLS21516	Pyricularia_pennisetigena_Br36	×	×	×	×	×	×
	ELQ66226	Magnaporthe_oryzae_P131	×	×	×	×	×	×
	TLD23971	Pyricularia_sp._CBS_133598_strain_NI919	×	×	×	×	×	×
	PYH75203	Aspergillus_vadensis_CBS_113365	×	◯	×	×	×	×
	GAQ42507	Aspergillus_niger	×	×	×	×	×	×
	OJI83130	Aspergillus_tubingensis_CBS_134_48	×	×	×	×	×	×
	PLB48173	Aspergillus_steynii_IBT_23096	×	×	×	×	×	×
	CRG87308	Talaromyces_islandicus	×	×	×	×	×	×
	KNG88685	Aspergillus_nomilus_NRRL_13137	×	×	×	×	×	×
	KNG90546	Aspergillus_nomilus_NRRL_13137	×	×	×	×	×	×
	PIG81412	Aspergillus_arachidicola	×	×	×	×	×	×
	KDE78537	Aspergillus_oryzae_100-8	×	×	×	×	×	×
	RAQ54773	Aspergillus_flavus	×	×	×	×	×	×
