# Supplementary material for: Predicting the chemical space of fungal polyketides by phylogeny-based bioinformatics analysis of polyketide synthase-nonribosomal peptide synthetase and its modification enzymes
Source: Sci Rep. 2020 Aug 11;10:13556. doi: 10.1038/s41598-020-70177-w (PMC7421883; doi:10.1038/s41598-020-70177-w)
Supplement: Supplementary file 3 — Supplementary Table S3. [file 41598_2020_70177_MOESM3_ESM.xlsx]

## Sheet: Sheet1
Clade Ib
Predicted structure	Accession number	Strain	hydrolase	trans-ER	DA	Aldolase	Transaminase	P450	Key Modification Enzyme	Comments
Ib-A	ELA26872	Colletotrichum_fructicola_Nara_gc5	×	◯	×	×		◯
	TPX06876	Phialemoniopsis_curvata	×	◯	×	×		◯
	EJT71177	Gaeumannomyces_tritici_R3-111a-1	×	◯	×	×		◯
	KFY57333	Pseudogymnoascus_sp__VKM_F-4515__FW-2607	×	◯	×	×		×
	PKR95327	Cercospora_zeina	×	◯	×	×		◯
	RDW90313	Aspergillus_mulundensis	×	◯	×	×		◯		Glycosyltransferase is also conserved
	OJI99011	Aspergillus_versicolor_CBS_583_65	×	◯	×	×		◯		Glycosyltransferase is also conserved
	BuaA	Aspergillus_sp__CLMG-2019a	×	◯	×	×		◯		Glycosyltransferase is also conserved
	OSS52590	Epicoccum_nigrum	×	◯	×	×		◯		Glycosyltransferase is also conserved
	ORY67416	Pseudomassariella_vexata	×	◯	×	×		◯		Glycosyltransferase is also conserved
	KFZ07529	Pseudogymnoascus_sp__VKM_F-4519__FW-2642	×	◯	×	×		◯
	OBU00869	Pseudogymnoascus_verrucosus	×	◯	×	×		◯
	KKA18098	Rasamsonia_emersonii_CBS_393_64	×	◯	×	×		◯
	THC94049	Aspergillus_tanneri	×	◯	×	×		◯
	KAB2575196	Lasiodiplodia_theobromae	×	◯	×	×		◯
	RDL37712	Phialophora_cf__hyalina_BP_5553	×	◯	×	×		◯		Glycosyltransferase is also conserved
	KUI65083	Valsa_mali	×	◯	×	×		◯		Glycosyltransferase is also conserved
	KKY30404	Diaporthe_ampelina	×	◯	×	×		◯
	EME40768	Dothistroma_septosporum_NZE10	×	◯	×	×		◯
	ORY13581	Clohesyomyces_aquaticus	×	◯	×	×		◯
	RYP15707	Monosporascus_sp__GIB2	×	◯	×	×		◯
	RYO86086	Monosporascus_ibericus	-	-	-	-		-		insufficient sequence data
	THY22501	Aureobasidium_pullulans	×	◯	×	×		◯
	RWQ96983	Byssochlamys_spectabilis	×	◯	×	×		×
Not classified	KZZ98913	Moelleriella_libera_RCEF_2490	×	◯	×	×		×
	PMD25944	Pezoloma_ericae	×	◯	×	×		×
Ib-a	EGX93348	Cordyceps_militaris_CM01	×	◯	×	×		×	P450
	PQK10041	Beauveria_bassiana	×	◯	×	×		×	P450
	OAA40809	Beauveria_brongniartii_RCEF_3172	×	◯	×	×		×	P450
	OAA81185	Cordyceps_confragosa_RCEF_1005	×	◯	×	×		×	P450
	TQV96191	Cordyceps_javanica	×	◯	×	×		×	P450
	OAA68853	Cordyceps_fumosorosea_ARSEF_2679	×	◯	×	×		×	P450
	CEJ94083	Torrubiella_hemipterigena	×	◯	×	×		×	P450
	KOS45953	Penicillium_nordicum	×	◯	×	×		×	P450
	OJJ75537	Aspergillus_brasiliensis_CBS_101740	×	◯	×	×		×	P450
	RDH29873	Aspergillus_welwitschiae	×	◯	×	×		×	P450
	RDK40261	Aspergillus_phoenicis_ATCC_13157	×	◯	×	×		×	P450
	OQD67773	Penicillium_polonicum	×	◯	×	×		×	P450
	KUM63209	Penicillium_freii	×	◯	×	×		×	P450
	KGO50182	Penicillium_expansum	×	◯	×	×		×	P450
	OQD86944	Penicillium_solitum	×	◯	×	×		×	P450
	CRL21456	Penicillium_camemberti	×	◯	×	×		×	P450
	PWY65539	Aspergillus_eucalypticola_CBS_122712	×	◯	×	×		×	P450
	GAQ44038	Aspergillus_niger	×	◯	×	×		×	P450
	OJI88893	Aspergillus_tubingensis_CBS_134_48	×	◯	×	×		×	P450
	OJZ82661	Aspergillus_luchuensis_CBS_106_47	×	◯	×	×		×	P450
	RAH52105	Aspergillus_piperis_CBS_112811	×	◯	×	×		×	P450
	GAA91957	Aspergillus_kawachii_IFO_4308	×	◯	×	×		×	P450
	RAK88588	Aspergillus_costaricaensis_CBS_115574	×	◯	×	×		×	P450
	PYH64397	Aspergillus_vadensis_CBS_113365	×	◯	×	×		×	P450
	PYH30448	Aspergillus_neoniger_CBS_115656	×	◯	×	×		×	P450
Ib-b	ENH67909	Fusarium_oxysporum_f__sp__cubense_race_1	×	×	×	×		×	TenA like expandase
	RBQ79534	Fusarium_verticillioides	×	×	×	×		×	TenA like expandase
	PNP82828	Fusarium_nygamai	×	×	×	×		×	TenA like expandase
	CZR38171	Fusarium_proliferatum_ET1	×	×	×	×		×	TenA like expandase
	KLO82580	Fusarium_fujikuroi	×	×	×	×		×	TenA like expandase
	CVK86377	Fusarium_mangiferae	×	×	×	×		×	TenA like expandase
Ib-B	EFQ88351	Pyrenophora_teres_f__teres_0-1	-	-	-	-		-		insufficient sequence data
	ATZ46586	Botrytis_cinerea_B05_10	-	-	-	-		-		insufficient sequence data
	KGO74905	Penicillium_italicum	-	-	-	-		-		insufficient sequence data
	PSR84131	Coniella_lustricola	×	◯	◯	◯	×	×
	KUI56379	Valsa_mali_var__pyri	×	◯	◯	◯	×	×
	RZR61850	Pochonia_chlamydosporia_123	-	-	-	-		-		insufficient sequence data
	KFH40930	Acremonium_chrysogenum_ATCC_11550	-	-	-	-		-		insufficient sequence data
	TasS	Hapsidospora irregularis	×	◯	◯	◯	◯	×
	CEJ90334	Torrubiella_hemipterigena	×	×	×	◯	◯	×
	OAA66673	Sporothrix_insectorum_RCEF_264	×	×	×	◯	◯	×
	KUJ22238	Phialocephala_scopiformis	×	×	×	◯	◯	×
	KKA24315	Rasamsonia_emersonii_CBS_393_64	-	-	-	-		-		insufficient sequence data
	RMJ24550	Phialosimplex_sp__HF37	×	×	×	◯	◯	×
	EKV18449	Penicillium_digitatum_Pd1	×	×	×	◯	◯	×
	RAK95573	Aspergillus_ibericus_CBS_121593	×	×	×	◯	◯	×
	PNP57334	Fusarium_nygamai	-	-	-	-		-		insufficient sequence data
	RKK07595	Fusarium_oxysporum_f__sp__cepae	×	×	×	◯	◯	×
	PTB36085	Trichoderma_asperellum_CBS_433_97	-	-	-	-		-		insufficient sequence data
	KKP02953	Trichoderma_harzianum	-	-	-	-		-		insufficient sequence data
	OPB40675	Trichoderma_guizhouense	×	×	×	◯	◯	×
Ib-C	OIW26267	Coniochaeta_ligniaria_NRRL_30616	×	◯	◯	×	×	×
	OTA57456	Hypoxylon_sp__EC38	×	◯	◯	×	×	×
	EAQ88739	Chaetomium_globosum_CBS_148_51	×	×	×	×	×	×
	KEZ42792	Scedosporium_apiospermum	×	◯	◯	×	×	×
	KZF23885	Xylona_heveae_TC161	×	◯	◯	×	×	×
	TPX17552	Phialemoniopsis_curvata	×	◯	◯	×	×	×
	PVI02593	Periconia_macrospinosa	×	◯	◯	×	×	×
	Phm1	Pyrenochaetopsis sp.	×	◯	◯	×	×	×
	ATY61556	Cordyceps_militaris	×	◯	◯	×	×	×
	TQV95838	Cordyceps_javanica	×	◯	◯	×	×	×
	KGO50685	Penicillium_expansum	×	◯	◯	×	×	×
	OQE25033	Penicillium_flavigenum	×	◯	◯	×	×	×
	EAW07624	Aspergillus_clavatus_NRRL_1	×	◯	◯	×	×	×
	OAA50382	Metarhizium_rileyi_RCEF_4871	×	×	◯	×	×	×
	EJT73704	Gaeumannomyces_tritici_R3-111a-1	×	◯	◯	×	×	×
	RAL11483	Aspergillus_homomorphus_CBS_101889	×	×	×	×	×	×
	KGO39265	Penicillium_expansum	×	◯	◯	×	×	×
	OAQ95890	Cordyceps_confragosa	×	◯	◯	×	×	×
	GAW20892	fungal_sp__No_14919	×	◯	◯	×	×	×
	RWA07436	Xylaria_grammica	×	◯	◯	×	×	×
	EqxS	Fusarium heterosporum	×	◯	◯	×	×	×
	Fsa1	Fusarium sp. FN080326	×	◯	◯	×	×	×
	KLO99472	Fusarium_fujikuroi	×	◯	◯	×	×	×
	RBQ80390	Fusarium_verticillioides	×	◯	◯	×	×	×
	RKK77203	Fusarium_oxysporum	×	◯	◯	×	×	×
	CVK99127	Fusarium_proliferatum	×	◯	◯	×	×	×
	CVL06273	Fusarium_mangiferae	×	◯	◯	×	×	×
	EFR01671	Nannizzia_gypsea_CBS_118893	×	◯	◯	×	×	×
	OJJ60063	Aspergillus_sydowii_CBS_593_65	×	◯	◯	×	×	×
	KND87975	Tolypocladium ophioglossoides CBS 100239	×	◯	◯	×	×	×
	RYN49130	Alternaria_tenuissima	×	◯	◯	×	×	×
	RYO24374	Alternaria_arborescens	×	◯	◯	×	×	×
	KAB2110653	Alternaria_gaisen	×	◯	◯	×	×	×
	RII22443	Alternaria_sp__MG1	×	◯	◯	×	×	×
	OAG18929	Alternaria_alternata	×	◯	◯	×	×	×
	OWY46706	Alternaria_alternata	×	◯	◯	×	×	×
Ib-D	KIL89264	Fusarium_avenaceum	×	×	×	×	×	×
	TVY91566	Lachnellula_willkommii	-	-	-	-	-	-		insufficient sequence data
	TVY14286	Lachnellula_arida	-	-	-	-	-	-		insufficient sequence data
	SCV25931	Fusarium_fujikuroi	×	×	×	×	×	×
	FsdS	Fusarium heterosporum	×	×	×	×	×	×
Ib-g	OJJ32235	Aspergillus_wentii_DTO_134E9	×	×	×	×	×	×	ToxD-like zinc binding oxidoreductase
	PYI02720	Aspergillus_sclerotiicarbonarius_CBS_121057	×	×	×	×	×	×	ToxD-like zinc binding oxidoreductase
	RAL02587	Aspergillus_ibericus_CBS_121593	×	×	×	×	×	×	ToxD-like zinc binding oxidoreductase
	OJI89724	Aspergillus_tubingensis_CBS_134_48	×	×	×	×	×	×	ToxD-like zinc binding oxidoreductase
	CAK41928	Aspergillus_niger	×	×	×	×	×	×	ToxD-like zinc binding oxidoreductase
	RDK40675	Aspergillus_phoenicis_ATCC_13157	×	×	×	×	×	×	ToxD-like zinc binding oxidoreductase
	RDH38230	Aspergillus_welwitschiae	×	×	×	×	×	×	ToxD-like zinc binding oxidoreductase
	GCB19394	Aspergillus_awamori	×	×	×	×	×	×	ToxD-like zinc binding oxidoreductase
	RAH53081	Aspergillus_piperis_CBS_112811	×	×	×	×	×	×	ToxD-like zinc binding oxidoreductase
	PYH34820	Aspergillus_neoniger_CBS_115656	×	×	×	×	×	×	ToxD-like zinc binding oxidoreductase		×
	RAK85605	Aspergillus_costaricaensis_CBS_115574	×	×	×	×	×	×	ToxD-like zinc binding oxidoreductase
	PWY77825	Aspergillus_eucalypticola_CBS_122712	×	×	×	×	×	×	ToxD-like zinc binding oxidoreductase
	GAQ42944	Aspergillus_niger	×	×	×	×	×	×	ToxD-like zinc binding oxidoreductase
	PYH72788	Aspergillus_vadensis_CBS_113365	×	×	×	×	×	×	ToxD-like zinc binding oxidoreductase
	OJZ84344	Aspergillus_luchuensis_CBS_106_47	×	×	×	×	×	×	ToxD-like zinc binding oxidoreductase
	GAA87094	Aspergillus_kawachii_IFO_4308	×	×	×	×	×	×	ToxD-like zinc binding oxidoreductase
Not classified	PVH70207	Cadophora_sp__DSE1049	×	◯	◯	×	×	×
	KXX82443	Madurella_mycetomatis	×	◯	◯	×	×	×
	KXX77494	Madurella_mycetomatis	-	-	-	-	-	-		insufficient sequence data
	OQE00419	Penicillium_vulpinum	×	×	×	×	×	×
	CDM30163	Penicillium_roqueforti_FM164	×	×	×	×	×	×
	OQE80934	Penicillium_nalgiovense	×	×	×	×	×	×
	KIM97314	Oidiodendron_maius_Zn	×	×	×	×	×	×
	TRX96184	Xylaria_cubensis	×	×	×	×	×	×
	TGJ82083	Xylaria_hypoxylon	-	-	-	-	-	-		insufficient sequence data
	GAP89762	Rosellinia_necatrix	×	×	×	×	×	×
Ib-C	EOD50138	Neofusicoccum_parvum_UCRNP2	×	◯	◯	×	×	×
	KAB2571139	Lasiodiplodia_theobromae	×	◯	◯	×	×	×
	EOD46651	Neofusicoccum_parvum_UCRNP2	×	◯	◯	×	×	×
	EKG15176	Macrophomina_phaseolina_MS6	×	◯	◯	×	×	×
	PGH17239	Polytolypa_hystricis_UAMH7299	×	◯	◯	×	×	×
	EEQ27577	Microsporum_canis_CBS_113480	×	◯	◯	×	×	×
	EGD96823	Trichophyton_tonsurans_CBS_112818	×	◯	◯	×	×	×
	EGE04489	Trichophyton_equinum_CBS_127_97	×	◯	◯	×	×	×
	EFQ98465	Nannizzia_gypsea_CBS_118893	×	◯	◯	×	×	×
	EFE30182	Trichophyton_benhamiae_CBS_112371	×	◯	◯	×	×	×
	EFE41543	Trichophyton_verrucosum_HKI_0517	×	◯	◯	×	×	×
	EZF99409	Trichophyton_rubrum_MR1459	×	◯	◯	×	×	×
	OAL69035	Trichophyton_violaceum	×	◯	◯	×	×	×
	EZF77964	Trichophyton_soudanense_CBS_452_61	×	◯	◯	×	×	×
Not classified	KDN67432	Colletotrichum_sublineola	-	-	-	-	-	-		insufficient sequence data
	EFQ34698	Colletotrichum_graminicola_M1_001	×	×	×	×	×	×
	EHA47708	Pyricularia_oryzae_70-15	×	×	×	×	×	×
	TLD07890	Pyricularia_grisea	×	×	×	×	×	×
	TDZ31490	Colletotrichum_spinosum	×	×	×	×	×	×
	TEA17265	Colletotrichum_sidae	×	×	×	×	×	×
	TDZ13666	Colletotrichum_orbiculare_MAFF_240422	×	×	×	×	×	×
	KXS94018	Pseudocercospora_eumusae	-	-	-	-	-	-		insufficient sequence data
	EMF12358	Sphaerulina_musiva_SO2202	×	◯	×	×	×	×
	KZM27319	Ascochyta_rabiei	-	-	-	-	-	-		insufficient sequence data
	KKY31990	Diaporthe_ampelina	×	◯	×	×	×	×
	PNS19188	Sphaceloma_murrayae	-	-	-	-	-	-		insufficient sequence data
	EOA86441	Exserohilum_turcica_Et28A	×	◯	×	×	×	×
	EFQ35223	Colletotrichum_graminicola_M1_001	×	◯	×	×	×	×
	EXK77811	Fusarium_oxysporum_f__sp__raphani_54005	-	-	-	-	-	-		insufficient sequence data
	TDZ71972	Colletotrichum_trifolii	×	×	×	×	×	×
	TDZ13320	Colletotrichum_orbiculare_MAFF_240422	×	◯	×	×	×	×
	TGJ81686	Xylaria_hypoxylon	×	◯	×	×	×	×
	KEY72628	Stachybotrys_chartarum_IBT_7711	×	◯	×	×	×	×
	POS75423	Diaporthe_helianthi	-	-	-	-	-	-		insufficient sequence data
	RYP08472	Monosporascus_ibericus	-	-	-	-	-	-		insufficient sequence data
	RYP75703	Monosporascus_sp__5C6A	×	◯	×	×	×	×
	GAP92219	Rosellinia_necatrix	×	◯	×	×	×	×
	RYP16090	Monosporascus_sp__MC13-8B	-	-	-	-	-	-		insufficient sequence data
	RYO78507	Monosporascus_cannonballus	-	-	-	-	-	-		insufficient sequence data
	KEY71796	Stachybotrys_chartarum_IBT_7711	×	◯	×	×	×	×
	KFA61593	Stachybotrys_chlorohalonata_IBT_40285	×	◯	×	×	×	×
	TGJ86271	Xylaria_hypoxylon	×	◯	×	×	×	×
	ROW04822	Valsa_malicola	×	◯	×	×	×	×
	RYP18282	Monosporascus_sp__GIB2	×	◯	×	×	×	×
	RYP10842	Monosporascus_ibericus	×	◯	×	×	×	×
