# Supplementary material for: Predicting the chemical space of fungal polyketides by phylogeny-based bioinformatics analysis of polyketide synthase-nonribosomal peptide synthetase and its modification enzymes
Source: Sci Rep. 2020 Aug 11;10:13556. doi: 10.1038/s41598-020-70177-w (PMC7421883; doi:10.1038/s41598-020-70177-w)
Supplement: Supplementary file 4 — Supplementary Table S4. [file 41598_2020_70177_MOESM4_ESM.xlsx]

## Sheet: Sheet1
Clade II
Predicted structure	Accession number	Strain	hydrolase	trans-ER	P450	MT	Key Modification Enzyme	Comments
II-a	PPJ54088	Cercospora_berteroae	-	-	-	-		insufficient sequence data
	RJE23816	Aspergillus_sclerotialis	◯	×	◯	◯
	CZR52449	Phialocephala_subalpina	◯	×	×	×	peptidase
	KUJ12550	Phialocephala_scopiformis	◯	×	×	×	peptidase
	EKD16677	Marssonina_brunnea_f__sp___multigermtubi__MB_m1	×	×	×	×	peptidase
	OWP01615	Marssonina_coronariae	×	×	×	×	peptidase
	PBP20217	Diplocarpon_rosae	×	×	×	×	peptidase
	PVH75340	Cadophora_sp__DSE1049	×	×	×	×	peptidase
	CZS94917	Rhynchosporium_agropyri	×	×	×	×	peptidase
	CZT43306	Rhynchosporium_secalis	×	×	×	×	peptidase
	CZS96870	Rhynchosporium_commune	×	×	×	×	peptidase
II-A	RMD44214	Chaetothyriales_sp__CBS_134920	◯	×	◯	◯
	EKV19716	Penicillium_digitatum_PHI26	◯	×	◯	◯
	TQB71915	Monascus_purpureus	◯	×	◯	◯
	THC89686	Aspergillus_tanneri	◯	×	◯	×
	GAO81231	Aspergillus_udagawae	◯	×	◯	◯
	RHZ63428	Aspergillus_thermomutatus	◯	×	◯	◯
	OQE05417	Penicillium_vulpinum	◯	×	◯	◯
	OQE20435	Penicillium_steckii	◯	×	◯	◯
	EHK23007	Trichoderma_virens_Gv29-8	◯	×	◯	◯
	OPB36213	Trichoderma_guizhouense	◯	×	◯	◯
	PTB70126	Trichoderma_citrinoviride	◯	×	◯	◯
	ETS03178	Trichoderma_reesei_RUT_C-30	◯	×	◯	◯
	OTA01513	Trichoderma_parareesei	◯	×	◯	×
	PFH59668	Ophiocordyceps_unilateralis	-	-	-	-		insufficient sequence data
	PHH78323	Ophiocordyceps_camponoti-rufipedis	-	-	-	-		insufficient sequence data
	RDA92440	Ophiocordyceps_sp___camponoti-saundersi	◯	×	◯	◯
	RDA87869	Ophiocordyceps_sp___camponoti-leonardi	◯	×	◯	◯
	RCI10044	Ophiocordyceps_polyrhachis-furcata_BCC_54312	◯	×	◯	◯
	KID97497	Metarhizium_majus_ARSEF_297	◯	×	◯	◯
	KID86635	Metarhizium_guizhouense_ARSEF_977	◯	×	◯	◯
	KID69137	Metarhizium_anisopliae_ARSEF_549	◯	×	◯	◯
	EFY96026	Metarhizium_robertsii_ARSEF_23	◯	×	◯	◯
	KID74205	Metarhizium_brunneum_ARSEF_3297	◯	×	◯	◯
	EWG52308	Fusarium_verticillioides_7600	◯	×	◯	◯
	PNP59700	Fusarium_nygamai	◯	×	◯	◯
	RBA19802	Fusarium_proliferatum	◯	×	◯	◯
	SCV41990	Fusarium_fujikuroi	×	◯	×	×		TenA like expandase
	Fus1	Fusarium_fujikuroi_IMI_58289	◯	×	◯	◯
	KIL85393	Fusarium_avenaceum	◯	×	◯	◯
	RBR20291	Fusarium_coffeatum	◯	×	◯	◯
	RGP73974	Fusarium_sporotrichioides	◯	×	◯	◯
	CEI39805	Fusarium_venenatum	◯	×	◯	◯
	OBS18899	Fusarium_poae	◯	×	◯	◯
	EKJ71911	Fusarium_pseudograminearum_CS3096	◯	×	◯	◯
	PCD36265	Fusarium_graminearum	◯	×	◯	◯
	PTD10448	Fusarium_culmorum	◯	×	◯	×
	Accession number	Strain	hydrolase	trans-ER	P450	-	Key Modification Enzyme	Comments
II-b	EJP61198	Beauveria_bassiana_ARSEF_2860	◯	◯	×	-
	THC99245	Aspergillus_tanneri	◯	◯	×	-
	RYP52198	Monosporascus_sp__mg162	-	-	-	-		insufficient sequence data
	RYC54522	Xylaria_longipes	-	-	-	-		insufficient sequence data
	VBB71893	Podospora_comata	◯	◯	×	-	EthD
	CAP60208	Podospora_anserina_S_mat+	◯	◯	×	-	EthD
	TGJ82343	Xylaria_hypoxylon	×	×	×	-	EthD
	ATZ53975	Botrytis_cinerea_B05_10	-	-	-	-		insufficient sequence data
	RAL63735	Monilinia_fructigena	×	×	×	-	EthD
	KFX46785	Talaromyces_marneffei_PM1	×	×	×	-	EthD
	KUL85929	Talaromyces_verruculosus	×	×	×	-	EthD
	RAO68950	Talaromyces_amestolkiae	×	×	×	-	EthD
	KFA73885	Stachybotrys_chartarum_IBT_40288	×	×	×	-	EthD
	KFA63374	Stachybotrys_chlorohalonata_IBT_40285	×	×	×	-	EthD
	RWA13463	Xylaria_grammica	×	×	×	-	EthD
	GAP92555	Rosellinia_necatrix	×	×	×	-	EthD
	KUJ10079	Phialocephala_scopiformis	×	×	×	-	EthD
	TVY16906	Lachnellula_arida	-	-	-	-		insufficient sequence data
II-g	RYP28944	Monosporascus_sp__MG133	-	-	-	-		insufficient sequence data
	KUI64258	Valsa_mali	-	-	-	-		insufficient sequence data
	KUI61330	Valsa_mali_var__pyri	◯	◯	×	-	EthD
	GAW13549	fungal_sp__No_14919_	◯	◯	×	-
	RWA14446	Xylaria_grammica	◯	◯	×	-
	RYP33861	Monosporascus_sp__MG133	×	◯	×	-	EthD
	RYP41495	Monosporascus_sp__MG133	◯	◯	×	-	EthD
	EXA31998	Fusarium_oxysporum_f__sp__pisi_HDV247	◯	◯	×	-	EthD
	KIL85269	Fusarium_avenaceum	◯	◯	×	-	EthD
	ROT36433	Sodiomyces_alkalinus_F11	◯	◯	×	-	EthD
	EFQ34571	Colletotrichum_graminicola_M1_001	◯	◯	×	-	EthD
	KFY96473	Pseudogymnoascus_sp__VKM_F-4518__FW-2643	-	-	-	-		insufficient sequence data
	RDW76198	Coleophoma_crateriformis	◯	◯	×	-	EthD
	PWY83904	Aspergillus_sclerotioniger_CBS_115572	◯	◯	×	-	EthD
	PTB59921	Trichoderma_harzianum_CBS_226_95	◯	◯	×	-
	OPB36124	Trichoderma_guizhouense	◯	◯	×	-
	PON22311	Trichoderma_gamsii	×	◯	×	-
	EHK49839	Trichoderma_atroviride_IMI_206040	◯	×	×	-
II-B	EUN24729	Bipolaris_victoriae_FI3	◯	◯	×	-	P450
	PWY71026	Aspergillus_heteromorphus_CBS_117_55	◯	◯	×	-	P450
	CRG82770	Talaromyces_islandicus	◯	◯	×	-	P450
	RLL93808	Aspergillus_turcosus	◯	◯	×	-	P450
	RHZ63238	Aspergillus_thermomutatus	-	-	-	-		insufficient sequence data
	PYH78037	Aspergillus_uvarum_CBS_121591	◯	◯	×	-	P450
	PYI31459	Aspergillus_indologenus_CBS_114_80	◯	◯	×	-	P450
	PYI14633	Aspergillus_violaceofuscus_CBS_115571	-	-	-	-		insufficient sequence data
	RAH81750	Aspergillus_japonicus_CBS_114_51	◯	◯	×	-	P450
	HimA	Aspergillus_japonicus	◯	◯	×	-	P450
II-C	OAQ60136	Pochonia_chlamydosporia_170	◯	×	×	-	EthD x 2
	ATEG_00325 (FlaA)	Aspergillus_terreus_NIH_2624	◯	×	×	-	EthD
	PLN76264	Aspergillus_taichungensis	-	-	-	-		insufficient sequence data
	PLB37634	Aspergillus_candidus	◯	×	×	-	EthD x 2
	PKY00558	Aspergillus_campestris_IBT_28561	◯	×	×	-	EthD x 2
	KNG84699	Aspergillus_nomius_NRRL_13137	◯	◯	×	-	EthD
	OGM50032	Aspergillus_bombycis	◯	◯	×	-	EthD
	OQE37918	Penicillium_coprophilum	◯	◯	×	-	EthD
	KGO53492	Penicillium_expansum	◯	◯	×	-	EthD
	OQD91908	Penicillium_solitum	◯	◯	×	-	EthD
	CAP94063	Penicillium_rubens_Wisconsin_54-1255	◯	◯	×	-	EthD
	KZN93400	Penicillium_chrysogenum	◯	◯	×	-	EthD
II-D	PNY23690	Tolypocladium_capitatum	◯	×	×	-
	KXJ85216	Microdochium_bolleyi	◯	×	×	-
	TRX93533	Xylaria_cubensis	◯	×	◯	-
	KDN70914	Colletotrichum_sublineola	◯	×	◯	-
	KKY32499	Diaporthe_ampelina	-	-	-	-		insufficient sequence data
	RDL31028	Phialophora_cf__hyalina_BP_5553	◯	×	◯	-
	OQD64783	Penicillium_polonicum	◯	×	◯	-
	RYP14471	Monosporascus_sp__GIB2	◯	×	◯	-
	OGE55963	Penicillium_arizonense	◯	×	◯	-
	PsoA	Aspergillus_fumigatus_Af293	◯	×	◯	-
	PKX89989	Aspergillus_novofumigatus_IBT_16806	◯	×	◯	-
	GAO86271	Aspergillus_udagawae	◯	×	◯	-
	EAW15062	Aspergillus_clavatus_NRRL_1	◯	×	◯	-
	ORY71799	Pseudomassariella_vexata	◯	×	◯	-
	RZR59129	Pochonia_chlamydosporia_123	-	-	-	-		insufficient sequence data
	KID73874	Metarhizium_brunneum_ARSEF_3297	◯	×	◯	-
	EXU98505	Metarhizium_robertsii	◯	×	◯	-
	KJK74351	Metarhizium_anisopliae_BRIP_53293	◯	×	◯	-
	KEZ40612	Scedosporium_apiospermum	◯	×	◯	-
	KND88257	Tolypocladium_ophioglossoides_CBS_100239	◯	×	◯	-
	THC93486	Aspergillus_tanneri	-	-	-	-		insufficient sequence data
	PLB52456	Aspergillus_steynii_IBT_23096	◯	×	◯	-
	KNG84539	Aspergillus_nomius_NRRL_13137	◯	×	◯	-
