# Supplementary material for: Predicting the chemical space of fungal polyketides by phylogeny-based bioinformatics analysis of polyketide synthase-nonribosomal peptide synthetase and its modification enzymes
Source: Sci Rep. 2020 Aug 11;10:13556. doi: 10.1038/s41598-020-70177-w (PMC7421883; doi:10.1038/s41598-020-70177-w)
Supplement: Supplementary file 5 — Supplementary Table S5. [file 41598_2020_70177_MOESM5_ESM.xlsx]

## Sheet: Sheet1
Clade III
Predicted structure	Accession number	Strain	hydrolase	trans-ER	DA	-	Comments
III-A	KXX81008	Madurella_mycetomatis	-	-	-	-	insufficient sequence data
	GAW25514	Rosellinia_necatrix	-	-	-	-	insufficient sequence data
	GAW16235	fungal_sp__No_14919	◯	◯	◯	-
	RYC64398	Xylaria_longipes	◯	×	×	-
	EAQ88667	Chaetomium_globosum_CBS_148_51	◯	◯	◯	-
	TVY19262	Lachnellula_arida	◯	◯	◯	-
	KGO48676	Penicillium_expansum	◯	◯	◯	-
	RYP44645	Monosporascus_sp__mg162	-	-	-	-	insufficient sequence data
	EHK20225	Trichoderma_virens_Gv29-8	◯	◯	◯	-
	RFU80561	Trichoderma_arundinaceum	◯	◯	◯	-
	EAQ93004	Chaetomium_globosum_CBS_148_51	◯	◯	◯	-
	CHGG	Chaetomium_globosum_CBS_148_51	◯	◯	◯	-
	EKG11539	Macrophomina_phaseolina_MS6	◯	◯	◯	-
	TID02528	Colletotrichum_higginsianum	◯	◯	◯	-
	KDN69972	Colletotrichum_sublineola	◯	◯	×	-
	TLD08618	Pyricularia_grisea	◯	◯	×	-
	TLS30800	Pyricularia_pennisetigena	◯	◯	◯	-
	ELQ43726	Pyricularia_oryzae_Y34	◯	◯	◯	-
	Ace1	Pyricularia_oryzae_70_15	◯	◯	◯	-
	TLS21198	Pyricularia_pennisetigena	◯	◯	◯	-
N. E.	OQE31347	Penicillium_steckii	×	◯	×	-
	OOQ83961	Penicillium_brasilianum	×	◯	×	-
	EPS29303	Penicillium_oxalicum_114-2	×	◯	×	-
	OQD68870	Penicillium_decumbens	×	◯	×	-
	OGE52446	Penicillium_arizonense	×	◯	×	-
	OQD84967	Penicillium_antarcticum	×	◯	×	-
	OQE05273	Penicillium_vulpinum	×	◯	×	-
	KXG53375	Penicillium_griseofulvum	×	◯	×	-
	OQE39031	Penicillium_coprophilum	×	◯	×	-
	CDM26192	Penicillium_roqueforti_FM164	-	-	-	-	insufficient sequence data
	OQE15068	Penicillium_flavigenum	×	◯	×	-
	CAP74149	Penicillium_rubens_Wisconsin_54-1255	×	◯	×	-
	KZN89901	Penicillium_chrysogenum	-	-	-	-	insufficient sequence data
	EKV20178	Penicillium_digitatum_Pd1	-	-	-	-	insufficient sequence data
	KGO66322	Penicillium_expansum	-	-	-	-	insufficient sequence data
	KGO64902	Penicillium_italicum	-	-	-	-	insufficient sequence data
	OQD60396	Penicillium_polonicum	-	-	-	-	insufficient sequence data
	KOS45924	Penicillium_nordicum	×	×	×	-
	OQD86840	Penicillium_solitum	-	-	-	-	insufficient sequence data
	CRL23553	Penicillium_camemberti	-	-	-	-	insufficient sequence data
	GAP85182	Rosellinia_necatrix	◯	◯	×	-
	RYP74293	Monosporascus_sp__5C6A	◯	◯	×	-
	THC92302	Aspergillus_tanneri	-	-	-	-	insufficient sequence data
	RLL96033	Aspergillus_turcosus	◯	◯	×	-
	RHZ44089	Aspergillus_thermomutatus	-	-	-	-	insufficient sequence data
	PKY00812	Aspergillus_campestris_IBT_28561	◯	◯	×	-
	GAO81330	Aspergillus_udagawae	-	-	-	-	insufficient sequence data
	RJE24469	Aspergillus_sclerotialis	◯	◯	×	-
	PYI32190	Aspergillus_indologenus_CBS_114_80	◯	◯	×	-
	RAK75206	Aspergillus_fijiensis_CBS_313_89	◯	◯	×	-
	OJJ99624	Aspergillus_aculeatus_ATCC_16872	◯	◯	×	-
	TAQ90374	Chlorociboria_aeruginascens	×	◯	×	×
	TEY65541	Botryotinia_calthae	×	×	×	×
	TGO20046	Botrytis_tulipae	×	◯	×	×
	THV46179	Botrytis_galanthina	-	-	-	-	insufficient sequence data
	EPE31418	Glarea_lozoyensis_ATCC_20868	×	◯	×	×
	PVH71608	Cadophora_sp__DSE1049	×	◯	×	×
	PVH74406	Cadophora_sp__DSE1049	×	◯	◯	×
	CZT02515	Rhynchosporium_agropyri	×	◯	◯	×
	CZT42999	Rhynchosporium_secalis	×	◯	◯	×
	CZS89930	Rhynchosporium_commune	×	◯	◯	×
	EFR01005	Nannizzia_gypsea_CBS_118893	×	◯	×	×
	PLB46349	Aspergillus_steynii_IBT_23096	×	×	×	×
	OXN04111	Aspergillus_fumigatus	-	-	-	-	insufficient sequence data
	PLB53452	Aspergillus_steynii_IBT_23096	×	×	×	×
	KKK24446	Aspergillus_rambellii	×	◯	×	×
	PYI08366	Aspergillus_sclerotiicarbonarius_CBS_121057	×	◯	×	×
	RAK98120	Aspergillus_ibericus_CBS_121593	×	◯	×	×
	Accession number	Strain	hydrolase	trans-ER	a-KG	P450	Comments
III-B	PVI03762	Periconia_macrospinosa	-	-	-	-	insufficient sequence data
	PSR79071	Coniella_lustricola	-	-	-	-	insufficient sequence data
	OQD61097	Penicillium_polonicum	×	◯	◯	◯
	OKL59687	Talaromyces_atroroseus	×	◯	×	◯
	RAO65978	Talaromyces_amestolkiae	×	◯	◯	◯
	RFU24291	Scytalidium_lignicola	×	◯	◯	◯
	OJJ70821	Aspergillus_brasiliensis_CBS_101740	×	◯	◯	◯
	RAL08959	Aspergillus_homomorphus_CBS_101889	×	◯	◯	◯
	EAW09019	Aspergillus_clavatus_NRRL_1	×	◯	◯	◯
	RDH38790	Aspergillus_welwitschiae	×	◯	◯	◯
	GCB22590	Aspergillus_awamori	×	◯	◯	◯
	RDK48029	Aspergillus_phoenicis_ATCC_13157	×	◯	◯	◯
	CaaA	Aspergillus_niger_ATCC_1015	×	◯	◯	◯
N. E.	CRG89192	Talaromyces_islandicus	×	◯	-	-
	OKL63922	Talaromyces_atroroseus	×	◯	-	-
	KFY42553	Pseudogymnoascus_sp__VKM_F-4514__FW-929	-	-	-	-	insufficient sequence data
	KFY29675	Pseudogymnoascus_sp__VKM_F-4513__FW-928	-	-	-	-	insufficient sequence data
	EHK99494	Glarea_lozoyensis_74030	×	◯	-	-
	OAK99926	Stagonospora_sp__SRC1lsM3a	×	◯	-	-
	KGO48844	Penicillium_expansum	-	-	-	-	insufficient sequence data
	OKP00032	Penicillium_subrubescens	×	◯	-	-
	THC88618	Aspergillus_tanneri	-	-	-	-	insufficient sequence data
	OBT93204	Pseudogymnoascus_verrucosus	×	◯	-	-
	TVY27841	Lachnellula_hyalina_	×	◯	-	-
	TVY52391	Lachnellula_cervina	×	◯	-	-
	OAA60067	Cordyceps_fumosorosea_ARSEF_2679	×	×	-	-
	PSR77536	Coniella_lustricola	-	-	-	-	insufficient sequence data
	ROW00113	Valsa_sordida	×	◯	-	-
	RKU40701	Coniochaeta_pulveracea	×	◯	-	-
	KIL88416	Fusarium_avenaceum	×	×	-	-
	KOS18114	Escovopsis_weberi	×	×	-	-
	OAG07825	Paraphaeosphaeria_sporulosa	×	×	-	-
	KXG49116	Penicillium_griseofulvum	×	×	-	-
	OQE41240	Penicillium_coprophilum	×	×	-	-
	KAA8619668	Pyrenophora_tritici-repentis	×	×	-	-
	RMZ66107	Pyrenophora_seminiperda_CCB06	×	×	-	-
	RYP16125	Monosporascus_sp__GIB2	×	×	-	-
	OQD93741	Penicillium_solitum	×	◯	-	-
	CRL17422	Penicillium_camemberti	×	◯	-	-
	CEJ81082	Torrubiella_hemipterigena	×	×	-	-
	RYP42276	Monosporascus_sp__MG133	×	×	-	-
	KXX75968	Madurella_mycetomatis	×	×	-	-
	ORY18402	Clohesyomyces_aquaticus	×	◯	-	-
	KGO65245	Penicillium_italicum	×	◯	-	-
	PQE27755	Rutstroemia_sp__NJR-2017a_BVV2	×	◯	-	-
	KIN06913	Oidiodendron_maius_Zn	×	◯	-	-
	TRX93304	Xylaria_cubensis	×	◯	-	-
	OKL61272	Talaromyces_atroroseus	×	◯	-	-
	RAO66321	Talaromyces_amestolkiae	×	◯	-	-
	GAP93361	Rosellinia_necatrix	-	-	-	-	insufficient sequence data
	GAW18017	fungal_sp__No_14919	×	◯	-	-
	RWA07606	Xylaria_grammica	×	◯	-	-
	RYP81860	Monosporascus_sp__CRB-8-3	×	◯	-	-
	PTU20620	Aspergillus_ochraceoroseus_IBT_24754	×	◯	-	-
	PKK42418	Trichoderma_harzianum	-	-	-	-	insufficient sequence data
	OPB43455	Trichoderma_guizhouense	×	◯	-	-
	EMR62487	Eutypa_lata_UCREL1	×	◯	-	-
	VBB81632	Podospora_comata	×	◯	-	-
	CAP65099	Podospora_anserina_S_mat	×	◯	-	-
	KEZ40819	Scedosporium_apiospermum	×	◯	-	-
	CZT17479	Ramularia_collo-cygni	×	◯	-	-
	RFU77043	Trichoderma_arundinaceum	-	-	-	-	insufficient sequence data
	PGH21386	Polytolypa_hystricis_UAMH7299	×	◯	-	-
	RYP90391	Monosporascus_sp__CRB-9-2	×	◯	-	-
	RYO74938	Monosporascus_ibericus	×	×	-	-
	PYI00702	Aspergillus_sclerotiicarbonarius_CBS_121057	-	-	-	-	insufficient sequence data
	RAL03665	Aspergillus_ibericus_CBS_121593	-	-	-	-	insufficient sequence data
	PLN84151	Aspergillus_taichungensis	-	-	-	-	insufficient sequence data
	PKY04096	Aspergillus_campestris_IBT_28561	×	◯	-	-
	Accession number	Strain	hydrolase	trans-ER	DA	-	Comments
N. E.	KUM58253	Penicillium_freii	◯	◯	-	-
	EEQ30016	Microsporum_canis_CBS_113480	×	◯	-	-
	KXJ94940	Microdochium_bolleyi	×	×	-	-
	OXV07249	Elaphomyces_granulatus	-	-	-	-	insufficient sequence data
	OQD99328	Penicillium_vulpinum	×	◯	-	-
	OQD63426	Penicillium_polonicum	×	◯	-	-
	KUM64672	Penicillium_freii	-	-	-	-	insufficient sequence data
	EXL67078	Fusarium_oxysporum_f__sp__conglutinans_race_2_54008	-	-	-	-	insufficient sequence data
	CAP62330	Podospora_anserina_S_mat	×	◯	-	-
	KLU82008	Magnaporthiopsis_poae_ATCC_64411	×	◯	-	-
	OAA69787	Cordyceps_fumosorosea_ARSEF_2679	×	◯	-	-
	KDN70187	Colletotrichum_sublineola	-	-	-	-	insufficient sequence data
	KXX80750	Madurella_mycetomatis	×	×	-	-
	KXX75016	Madurella_mycetomatis	-	-	-	-	insufficient sequence data
	KFY27678	Pseudogymnoascus_sp__VKM_F-3775	-	-	-	-	insufficient sequence data
	SLM36899	Umbilicaria_pustulata	-	-	-	-	insufficient sequence data
	PYI00038	Aspergillus_ellipticus_CBS_707_79	×	◯	-	-
	RAH75492	Aspergillus_aculeatinus_CBS_121060	×	◯	-	-
	PYI25879	Aspergillus_indologenus_CBS_114_80	-	-	-	-	insufficient sequence data
	PYI16870	Aspergillus_violaceofuscus_CBS_115571	×	◯	-	-
	RAH76705	Aspergillus_japonicus_CBS_114_51	×	◯	-	-
	RYP38495	Monosporascus_sp__MC13-8B	×	×	-	-
	RYO89275	Monosporascus_cannonballus	×	◯	-	-
	PVH95006	Periconia_macrospinosa	×	◯	-	-
	OQE31773	Penicillium_steckii	×	◯	-	-
	RWQ97495	Byssochlamys_spectabilis	×	◯	-	-
	RHZ44289	Aspergillus_thermomutatus	-	-	-	-	insufficient sequence data
	OOF97571	Aspergillus_carbonarius_ITEM_5010	×	◯	-	-
	PLN84681	Aspergillus_taichungensis	×	◯	-	-
	PLB35835	Aspergillus_candidus	×	◯	-	-
	PKY00833	Aspergillus_campestris_IBT_28561	×	◯	-	-
	TQW07120	Cordyceps_javanica	×	◯	-	-
	KHO00577	Metarhizium_album_ARSEF_1941	×	◯	-	-
	OJJ29725	Aspergillus_wentii_DTO_134E9	×	◯	-	-
	RYP73786	Monosporascus_sp__CRB-9-2	-	-	-	-	insufficient sequence data
	EFQ32290	Colletotrichum_graminicola_M1_001	×	◯	-	-
	OHE95981	Colletotrichum_orchidophilum	×	◯	-	-
	KXH43902	Colletotrichum_salicis	-	-	-	-	insufficient sequence data
	EXF75718	Colletotrichum_fioriniae_PJ7	×	×	-	-
	KXH29539	Colletotrichum_simmondsii	×	◯	-	-
	KXH56294	Colletotrichum_nymphaeae_SA-01	×	◯	-	-
III-C	OBR16091	Colletotrichum_higginsianum_IMI_349063	◯	◯	◯	-
	POS79314	Diaporthe_helianthi	◯	◯	◯	-
	ELA23504	Colletotrichum_fructicola_Nara_gc5	◯	◯	◯	-
	PQE08176	Rutstroemia_sp__NJR-2017a_BVV2	◯	◯	◯	-
	OQE21884	Penicillium_steckii	◯	◯	◯	-
	OAK93954	Stagonospora_sp__SRC1lsM3a	◯	◯	◯	-
	KUJ20445	Phialocephala_scopiformis	◯	◯	◯	-
	HirS	Trichoderma_gelatinosum_BCC_7579	◯	◯	◯	-
	AEO63908	Thielavia_terrestris_NRRL_8126	◯	◯	◯	-
	TQW01914	Cordyceps_javanica	◯	◯	◯	-
	TPX14116	Phialemoniopsis_curvata	◯	◯	◯	-
	PMD64213	Meliniomyces_bicolor_E	◯	◯	◯	-
	OKL60321	Talaromyces_atroroseus	◯	◯	◯	-
	EEP78969	Uncinocarpus_reesii_1704	◯	◯	◯	-
	KMM67662	Coccidioides_posadasii_RMSCC_3488	◯	◯	◯	-
	KMP03760	Coccidioides_immitis_RMSCC_2394	◯	◯	×	-
	MycA	Myceliophthora_thermophila_ATCC_42464	◯	◯	◯	-
	GAW18777	fungal_sp__No_14919	◯	◯	◯	-
	RWA11947	Xylaria_grammica	-	-	-	-	insufficient sequence data
	ELA35290	Colletotrichum_fructicola_Nara_gc5	-	-	-	-	insufficient sequence data
	KID82736	Metarhizium_guizhouense_ARSEF_977	◯	◯	◯	-
	EXU95862	Metarhizium_robertsii	◯	◯	◯	-
	KID93652	Metarhizium_majus_ARSEF_297	◯	◯	◯	-
	CRK16088	Verticillium_longisporum	◯	◯	◯	-
	RXG48781	Verticillium_dahliae	◯	◯	◯	-
	CZR58354	Phialocephala_subalpina	◯	◯	◯	-
	EPE33802	Glarea_lozoyensis_ATCC_20868	×	◯	×	-
	OBT43992	Pseudogymnoascus_sp__WSF_3629	◯	◯	◯	-
	OOQ90641	Penicillium_brasilianum	◯	◯	◯	-
	RDL35876	Phialophora_cf__hyalina_BP_5553	×	◯	×	-
	TVY94338	Lachnellula_willkommii	-	-	-	-	insufficient sequence data
	TVY17879	Lachnellula_arida	-	-	-	-	insufficient sequence data
	ORY17104	Clohesyomyces_aquaticus	×	◯	×	-
	KEQ90212	Aureobasidium_subglaciale_EXF-2481	◯	◯	◯	-
	CDM28619	Penicillium_roqueforti_FM164	◯	◯	◯	-
	RJE27113	Aspergillus_sclerotialis	◯	◯	◯	-
	OJK01159	Aspergillus_aculeatus_ATCC_16872	◯	◯	◯	-
	PWY66108	Aspergillus_heteromorphus_CBS_117_55	◯	◯	◯	-
	EPS29069	Penicillium_oxalicum_114-2	◯	◯	◯	-
	PoxE	Penicillium_oxalicum	◯	◯	◯	-
III-D	PGH16793	Polytolypa_hystricis_UAMH7299	◯	◯	◯	-
	PGH19023	Helicocarpus_griseus_UAMH5409	◯	◯	◯	-
	EOO03337	Phaeoacremonium_minimum_UCRPA7	◯	◯	◯	-
	KEZ43366	Scedosporium_apiospermum	◯	◯	◯	-
	PKS11761	Lomentospora_prolificans	◯	◯	◯	-
	EAT91803	Parastagonospora_nodorum_SN15	◯	◯	◯	-
	OCK99194	Cenococcum_geophilum_1_58	-	-	-	-	insufficient sequence data
	RMZ71755	Pyrenophora_seminiperda_CCB06	◯	◯	◯	-
	RDL40494	Phialophora_cf__hyalina_BP_5553	◯	◯	◯	-
	PWY81896	Aspergillus_heteromorphus_CBS_117_55	◯	◯	◯	-
	PWY76064	Aspergillus_sclerotioniger_CBS_115572	◯	◯	◯	-
	PYH42430	Aspergillus_saccharolyticus_JOP_1030-1	◯	◯	◯	-
	RDL33251	Phialophora_cf__hyalina_BP_5553	◯	◯	◯	-
	OTB17067	Daldinia_sp__EC12	◯	◯	◯	-
	GAP90879	Rosellinia_necatrix	◯	◯	◯	-
	CcsA	Aspergillus_clavatus_NRRL_1	◯	◯	◯	-
	TLD07681	Pyricularia_grisea	◯	◯	◯	-
	RYP62841	Monosporascus_sp__5C6A	-	-	-	-	insufficient sequence data
	TLS27824	Pyricularia_pennisetigena	◯	◯	◯	-
	RYP36755	Monosporascus_sp__MG133	-	-	-	-	insufficient sequence data
	TRX91225	Xylaria_cubensis	◯	◯	◯	-
	OAA34686	Metarhizium_rileyi_RCEF_4871	-	-	-	-	insufficient sequence data
	KID83952	Metarhizium_guizhouense_ARSEF_977	◯	◯	◯	-
	KID72760	Metarhizium_brunneum_ARSEF_3297	◯	◯	◯	-
	OBR13048	Colletotrichum_higginsianum_IMI_349063	◯	◯	◯	-
	TLD18611	Pyricularia_sp__CBS_133598	-	-	-	-	insufficient sequence data
	TLD08753	Pyricularia_grisea	-	-	-	-	insufficient sequence data
	EHA55875	Pyricularia_oryzae_70-15	◯	◯	◯	-
	Syn2	Pyricularia_grisea	◯	◯	◯	-
	KDN70032	Colletotrichum_sublineola	-	-	-	-	insufficient sequence data
	KZL75527	Colletotrichum_tofieldiae	◯	◯	◯	-
	ELA32409	Colletotrichum_fructicola_Nara_gc5	◯	◯	◯	-
	TDZ60804	Colletotrichum_trifolii	◯	◯	◯	-
	TDZ24970	Colletotrichum_orbiculare_MAFF_240422	◯	◯	◯	-
	TDZ28122	Colletotrichum_spinosum	◯	◯	◯	-
	TEA13957	Colletotrichum_sidae	◯	◯	◯	-
N.E. = not examined
