# Supplementary material for: Predicting the chemical space of fungal polyketides by phylogeny-based bioinformatics analysis of polyketide synthase-nonribosomal peptide synthetase and its modification enzymes
Source: Sci Rep. 2020 Aug 11;10:13556. doi: 10.1038/s41598-020-70177-w (PMC7421883; doi:10.1038/s41598-020-70177-w)
Supplement: Supplementary file 6 — Supplementary Table S6. [file 41598_2020_70177_MOESM6_ESM.xlsx]

## Sheet: Sheet1
clade/subclade	Accession number	Strain
IIb	TDZ24974	Colletotrichum_orbiculare_MAFF_240422
	TDZ28108	Colletotrichum_spinosum
	TEA13960	Colletotrichum_sidae
	TDZ60829	Colletotrichum_trifolii
	KZL75527_DA	Colletotrichum_tofieldiae
	ELA32405	Colletotrichum_fructicola_Nara_gc5
	EHA55870	Pyricularia_oryzae_70-15
	Ace1_DA	Pyricularia_oryzae_70-15
	ELQ43737	Pyricularia_oryzae_Y34
	TLD08746	Pyricularia_grisea
	TLS30802	Pyricularia_pennisetigena
	TLD18460	Pyricularia_sp__CBS_133598
	OBR13048_DA	Colletotrichum_higginsianum_IMI_349063
	KID72760_DA	Metarhizium_brunneum_ARSEF_3297
	KID83942	Metarhizium_guizhouense_ARSEF_977
	OAA34692	Metarhizium_rileyi_RCEF_4871
	TRX91227	Xylaria_flabelliformis
	TLS27824_DA	Pyricularia_pennisetigena
	TLD07679	Pyricularia_grisea
	OTB17064	Daldinia_sp__EC12
	RDL33254	Venustampulla_echinocandica
	GAP90879_DA	Rosellinia_necatrix
	CcsF	Aspergillus_clavatus_NRRL_1
	PWY76062	Aspergillus_sclerotioniger_CBS_115572
	PWY81894	Aspergillus_heteromorphus_CBS_117_55
	PYH42430_DA	Aspergillus_saccharolyticus_JOP_1030-1
	RMZ71755_DA	Pyrenophora_seminiperda_CCB06
	RDL40497	Venustampulla_echinocandica
	EAT91805	Parastagonospora_nodorum_SN15
	CHGG_DA	Chaetomium_globosum_CBS_148_51
	EAQ93004_DA	Chaetomium_globosum_CBS_148_51
	RFU80559	Trichoderma_arundinaceum
	EHK20207	Trichoderma_virens_Gv29-8
	EKG11537	Macrophomina_phaseolina_MS6
	TID02528_DA	Colletotrichum_higginsianum
	OOQ90647	Penicillium_brasilianum
	OBT43994	Pseudogymnoascus_sp__WSF_3629
	KEZ43366_DA	Scedosporium_apiospermum
	PKS11758	Lomentospora_prolificans
	EOO03341	Phaeoacremonium_minimum_UCRPA7
	PGH19026	Helicocarpus_griseus_UAMH5409
	PGH16796	Polytolypa_hystricis_UAMH7299
	KGO57217	Penicillium_expansum
	EAQ88667_DA	Chaetomium_globosum_CBS_148_51
	TVY19262_DA	Lachnellula_arida
	GAW16229	fungal_sp__No_14919
	EPS29080	Penicillium_oxalicum_114-2
	PoxQ	Penicillium_oxalicum
	OJK01159_DA	Aspergillus_aculeatus_ATCC_16872
	PWY66094	Aspergillus_heteromorphus_CBS_117_55
	RJE27119	Aspergillus_sclerotialis
	CDM28623	Penicillium_roqueforti_FM164
	KEQ90217	Aureobasidium_subglaciale_EXF-2481
	EFY94438	Metarhizium_robertsii_ARSEF_23
	EXU95862_DA	Metarhizium_robertsii
	KID82735	Metarhizium_guizhouense_ARSEF_977
	KID93650_DA	Metarhizium majus ARSEF 297
	GAW18776	fungal_sp__No_14919
	KMP03762	Coccidioides_immitis_RMSCC_2394
	KMM67664	Coccidioides_posadasii_RMSCC_3488
	EEP78968	Uncinocarpus reesii 1704
	OKL60402	Talaromyces_atroroseus
	MycB	Myceliophthora_thermophila_ATCC_42464
	PQE08172	Rutstroemia_sp__NJR-2017a_BVV2
	PMD64209	Hyaloscypha_bicolor_E
	AEO63913	Thermothielavioides_terrestris_NRRL_8126
	TPX14119	Phialemoniopsis_curvata
	TQW01914_DA	Cordyceps_javanica
	KUJ20446	Phialocephala_scopiformis
	OAK93956	Stagonospora_sp__SRC1lsM3a
	HirF	Trichoderma_gelatinosum_BCC_7579
	OQE21963	Penicillium_steckii
	ELA23504_DA	Colletotrichum_fructicola_Nara_gc5
	POS79310	Diaporthe_helianthi
	OBR16084	Colletotrichum_higginsianum_IMI_349063
	RXG48780_DA	Verticillium dahliae
	CRK16087	Verticillium_longisporum
	CZR58350	Phialocephala_subalpin
IIa	EZF77964_DA	Trichophyton_soudanense_CBS_452_61
	OAL69035_DA	Trichophyton_violaceum
	EZF99409_DA	Trichophyton_rubrum_MR1459
	EFE41454	Trichophyton_verrucosum_HKI_0517
	FEF30184	Trichophyton_benhamiae_CBS_112371
	EGE04487	Trichophyton_equinum_CBS_127_97
	EGD96825	Trichophyton_tonsurans_CBS_112818
	EFQ98467	Nannizzia_gypsea_CBS_118893
	EEQ27575	Microsporum_canis_CBS_113480
	PGH17241	Polytolypa_hystricis_UAMH7299
	EKG15180	Macrophomina_phaseolina_MS6
	EOD46651_DA	Neofusicoccum_parvum_UCRNP2
	KAB2571142	Lasiodiplodia_theobromae
	EOD50139	Neofusicoccum_parvum_UCRNP2
	CVL06272	Fusarium_mangiferae
	CVK99127_DA	Fusarium_proliferatum
	RKK77200	Fusarium_oxysporum
	RBQ80390_DA	Fusarium_verticillioides
	KLO99473	Fusarium_fujikuroi
	EqxF	Fusarium heterosporum
	Fsa2	Fusarium_sp__FN080326
	OJJ60064	Aspergillus_sydowii_CBS_593_65
	EFR01670	Nannizzia_gypsea_CBS_118893
	RZR69978	Pochonia_chlamydosporia_123
	OWY46705	Alternaria_alternata
	RYO12405	Alternaria_arborescens
	OAG18930	Alternaria_alternata
	KAB2110652	Alternaria_gaisen
	RYN49131	Alternaria_tenuissima
	RII22316	Alternaria_sp__MG1
	OAQ95891	Cordyceps_confragosa
	KGO39264	Penicillium_expansum
	RWA07435	Xylaria_grammica
	GAW20891	fungal_sp__No_14919
	OIW26265	Coniochaeta_ligniaria_NRRL_30616
	OQE24843	Penicillium_flavigenum
	EAW07627	Aspergillus_clavatus_NRRL_1
	KGO50686	Penicillium_expansum
	TQV95842	Cordyceps_javanica
	ATY61553	Cordyceps_militaris
	Phm7	Pyrenochaetopsis_sp
	PVI02597	Periconia_macrospinosa
	KZF23888	Xylona_heveae_TC161
	EEZ42792_DA	Scedosporium_apiospermum
	TPX17554	Phialemoniopsis_curvata
	EJT73705	Gaeumannomyces_tritici_R3-111a-1
	OTA57457	Hypoxylon_sp__EC38
	OTA94985	Hypoxylon_sp__CO27-5
	GES65930	Aspergillus_terreus
	Tas3	Hapsidospora irregularis
	KFH40935	Acremonium_chrysogenum_ATCC_11550
	XP_018142848	Pochonia_chlamydosporia_170
	EFQ88349	Pyrenophora_teres_f__teres_0-1
	KUI56414	Valsa_mali_var__pyri
Ib	OSZ99862	Trichoderma_parareesei
	ETS03596	Trichoderma_reesei_RUT_C-30
	PTB61703	Trichoderma_citrinoviride
	PTB81961	Trichoderma_longibrachiatum_ATCC_18648
	EHK20479	Trichoderma_virens_Gv29-8
	RGP69486	Fusarium_sporotrichioides
	CEI70298	Fusarium_venenatum
	KIL92270	Fusarium_avenaceum
	KPM44284	Neonectria_ditissima
	CRG86493	Talaromyces_islandicus
	IccD	Talaromyces_variabilis
Ia	OGM48163	Aspergillus_bombycis
	KND87168	Tolypocladium_ophioglossoides_CBS_100239
	EEQ35629	EEQ35629
	PF1140_DA	Eupenicillium_sp._PF_1140_SL
	LepI	Aspergillus_flavus_NRRL_3357
	BAE56826	Aspergillus_oryzae_RIB40
	KJK66794	Aspergillus_parasiticus_SU-1
	PIG85274_DA	Aspergillus arachidicola
	OBT39530	Pseudogymnoascus_sp__WSF_3629
	OPB41705	Trichoderma_guizhouense
	PKK52766_DA	Trichoderma_harzianum
	RFU78915_DA	Trichoderma_arundinaceum
* Some hybrid genes accompany no DAase gene in the depositted data. However, Local BLAST search in our dataset showed co-localization of the hybrid gene and a DAase gene. Those DAase genes are described as follows; accession number of the hybrid_DA.
